# Supplementary material for: Polymorphism of VDR Gene and the Sensitivity of Human Leukemia and Lymphoma Cells to Active Forms of Vitamin D
Source: Cancers (Basel). 2022 Jan 13;14(2):387. doi: 10.3390/cancers14020387 (PMC8774213; doi:10.3390/cancers14020387)
Supplement: Supplementary file 1 [file cancers-14-00387-s001.zip]

Archive with 1 entries (1 files):
- cancers-1530927-supplementary.pdf
